# Supplementary material for: Process Development for Benzyl Alcohol Production by Whole-Cell Biocatalysis in Stirred and Packed Bed Reactors
Source: Microorganisms. 2022 May 3;10(5):966. doi: 10.3390/microorganisms10050966 (PMC9147996; doi:10.3390/microorganisms10050966)
Supplement: Supplementary file 1 [file microorganisms-10-00966-s001.zip]

Archive with 1 entries (1 files):
- microorganisms-1695383-supplementary.pdf
